# Supplementary material for: A Silicon-Based PDMS-PEG Copolymer Microfluidic Chip for Real-Time Polymerase Chain Reaction Diagnosis
Source: J Funct Biomater. 2023 Apr 9;14(4):208. doi: 10.3390/jfb14040208 (PMC10143339; doi:10.3390/jfb14040208)
Supplement: Supplementary file 1 [file jfb-14-00208-s001.zip]

Archive with 1 entries (1 files):
- jfb-2316234-supplementary.pdf
